# Supplementary material for: The Association Between Nut Consumption and Risk of Depressive Symptoms: A Meta-Analysis of Observational Studies
Source: Nutrients. 2025 Dec 5;17(24):3810. doi: 10.3390/nu17243810 (PMC12736318; doi:10.3390/nu17243810)
Supplement: Supplementary file 1 [file nutrients-17-03810-s001.zip]

Archive with 1 entries (1 files):
- nutrients-3990395-supplementary.pdf
